# Supplementary material for: Short-Term Deprivation Does Not Influence Monocular or Dichoptic Temporal Synchrony at Low Temporal Frequency
Source: Front Neurosci. 2020 Apr 28;14:402. doi: 10.3389/fnins.2020.00402 (PMC7198853; doi:10.3389/fnins.2020.00402)
Supplement: DATA SHEET S1 — The datasets generated for this study. [file Data_Sheet_1.XLSX]

## Sheet: Figure 2B
		Time (minutes)	Subject	Baseline	0	10	20	30
		Temporal synchrony threshold (ms)	S1	127.019	133.567	139.868	126.098	54.6581
			S2	85.0375	96.3148	84.8212	87.7078	98.4453
			S3	126.536	100.633	119.132	96.0851	121.467
			S4	107.795	145.43	103.176	101.082	117.545
			S5	105.266	126.849	124.172	113.754	105.307
			S6	121.716	65.3779	111.722	110.284	114.453
			S7	144.022	142.934	117.421	122.941	119.613
			S8	108.761	111.43	113.923	95.8133	99.2149
			S9	76.1674	103.883	69.4829	83.3815	79.7568
			S10	103.012	95.0739	105.513	103.847	108.552
			Average	110.533	112.149	108.923	104.099	101.901
			SE	6.41218	7.93132	6.30736	4.48498	6.57949

## Sheet: Figure 3C
	MD	Time (minutes)	Subject	Baseline	0	10	20	30		MND	Time (minutes)	Subject	Baseline	0	10	20	30
		Temporal synchrony threshold (ms)	S1	123.936	105.96	165.616	107.353	106.705			Temporal synchrony threshold (ms)	S1	89.9099	95.2549	132.536	103.523	114.258
			S2	96.2927	75.1635	103.346	80.7523	117.978				S2	91.9651	107.537	84.7136	104.553	107.836
			S3	123.409	101.635	123.459	125.1	132.22				S3	106.969	122.376	117.398	125.251	128.732
			S4	122.925	123.1	110.146	103.458	138.26				S4	127.799	81.0606	109.2	99.9838	133.394
			S5	87.9676	106.673	121.384	129.274	114.226				S5	137.386	84.9779	98.4931	112.463	82.4058
			S6	96.6561	106.782	89.5323	114.437	108.788				S6	147.325	126.335	125.645	124.114	123.98
			S7	97.1501	119.149	127.525	121.36	118.421				S7	100.298	111.908	145.442	133.101	121.815
			S8	91.0134	113.273	110.297	109.608	109.539				S8	123.741	120.609	84.3597	118.245	110.185
			S9	76.8021	80.3994	113.912	83.8795	88.6215				S9	83.8322	87.5203	75.2661	70.998	96.9092
			S10	108.651	135.083	99.744	93.1809	101.101				S10	141.769	154.544	123.221	128.233	133.264
			Average	102.48	106.722	116.496	106.84	113.586				Average	115.099	109.212	109.627	112.046	115.278
			SE	5.22446	5.75928	6.55979	5.2904	4.55213				SE	7.38986	7.23156	7.35844	5.79574	5.21911

## Sheet: Figure 3D
		Subject	Temporal synchrony threshold ratio
			MD	MND
		S1	0.979602	1.23894
		S2	0.979408	1.09998
		S3	0.977263	1.15397
		S4	0.965961	0.82872
		S5	1.34014	0.688463
		S6	1.08514	0.848588
		S7	1.25181	1.27686
		S8	1.21608	0.875619
		S9	1.19402	0.986177
		S10	0.987359	0.950954
		Average	1.09768	0.994827
		SE	0.0444664	0.0609702
